# Supplementary material for: Antifungal Activity of Menthol, Eugenol and Their Combination against Aspergillus ochraceus and Aspergillus niger In Vitro and in Stored Cereals
Source: Foods. 2023 May 24;12(11):2108. doi: 10.3390/foods12112108 (PMC10252706; doi:10.3390/foods12112108)
Supplement: Supplementary file 1 [file foods-12-02108-s001.zip]

Archive with 1 entries (1 files):
- foods-2389341-supplementary.pdf
